# Supplementary material for: Six years of fruit fly surveys in Bangladesh: a new species, 33 new country records and discovery of the highly invasive Bactrocera carambolae (Diptera, Tephritidae)
Source: Zookeys. 2019 Sep 25;876:87–109. doi: 10.3897/zookeys.876.38096 (PMC6775173; doi:10.3897/zookeys.876.38096)
Supplement: XML Treatment for Zeugodacus (Sinodacus) madhupuri [file zookeys.876.38096-treatment1.xml]

<!DOCTYPE tp:taxon-treatment
  PUBLIC "-//TaxonX//DTD Taxonomic Treatment Publishing DTD v0 20100105//EN" "tax-treatment-NSO.dtd">
<tp:taxon-treatment xmlns:tp="http://www.plazi.org/taxpub"><tp:treatment-meta><kwd-group><label>Taxon classification</label><kwd><named-content xmlns:xlink="http://www.w3.org/1999/xlink" content-type="kingdom">Animalia</named-content></kwd><kwd><named-content xmlns:xlink="http://www.w3.org/1999/xlink" content-type="order">Diptera</named-content></kwd><kwd><named-content xmlns:xlink="http://www.w3.org/1999/xlink" content-type="family">Tephritidae</named-content></kwd></kwd-group><mixed-citation publication-type="journal"><person-group><name><surname>Leblanc</surname><given-names>Luc</given-names></name><name><surname>Hossain</surname><given-names>M. Aftab</given-names></name><name><surname>Doorenweerd</surname><given-names>Camiel</given-names></name><name><surname>Ahmed Khan</surname><given-names>Shakil</given-names></name><name><surname>Momen</surname><given-names>Mahfuza</given-names></name><name><surname>San Jose</surname><given-names>Michael</given-names></name><name><surname>Rubinoff</surname><given-names>Daniel</given-names></name></person-group><article-title>Six years of fruit fly surveys in Bangladesh: a new species, 33 new country records and discovery of the highly invasive <italic><tp:taxon-name><tp:taxon-name-part taxon-name-part-type="genus" reg="Bactrocera">Bactrocera</tp:taxon-name-part> <tp:taxon-name-part taxon-name-part-type="species" reg="carambolae">carambolae</tp:taxon-name-part></tp:taxon-name></italic> (<tp:taxon-name><tp:taxon-name-part taxon-name-part-type="order">Diptera</tp:taxon-name-part></tp:taxon-name>, <tp:taxon-name><tp:taxon-name-part taxon-name-part-type="family">Tephritidae</tp:taxon-name-part></tp:taxon-name>)</article-title><source>Zookeys</source><day>25</day><month>9</month><year>2019</year><volume>876</volume><fpage>87</fpage><lpage>109</lpage><pub-id pub-id-type="doi">10.3897/zookeys.876.38096</pub-id></mixed-citation></tp:treatment-meta><tp:nomenclature><tp:taxon-name><object-id xmlns:xlink="http://www.w3.org/1999/xlink" content-type="arpha" xlink:type="simple">33FAE2F4-FF38-58EA-A8F1-A490C3033751</object-id>
              <tp:taxon-name-part taxon-name-part-type="genus" reg="Zeugodacus">Zeugodacus</tp:taxon-name-part> (<tp:taxon-name-part taxon-name-part-type="subgenus" reg="Sinodacus">Sinodacus</tp:taxon-name-part>) <tp:taxon-name-part taxon-name-part-type="species" reg="madhupuri">madhupuri</tp:taxon-name-part><object-id xmlns:xlink="http://www.w3.org/1999/xlink" content-type="zoobank" xlink:type="simple">http://zoobank.org/A992E0B1-F808-4744-9FE1-9ABD7F674FDF</object-id></tp:taxon-name><tp:taxon-authority>Leblanc &amp; Doorenweerd</tp:taxon-authority><tp:taxon-status xmlns:xlink="http://www.w3.org/1999/xlink" xlink:type="simple">sp. nov.</tp:taxon-status><xref ref-type="fig" rid="F6">Figs 6A–D</xref><xref ref-type="fig" rid="F7">; 7A–C</xref></tp:nomenclature><tp:treatment-sec sec-type="Holotype" id="SECID0E25BG"><title>Holotype.</title><p>Male. Labelled: “Bangladesh, Tangail District, Madhupur National Park, <named-content xmlns:xlink="http://www.w3.org/1999/xlink" content-type="dwc:verbatimCoordinates" xlink:type="simple"><named-content content-type="geo-json" specific-use="{&#34;type&#34;:&#34;Point&#34;,&#34;coordinates&#34;:[90.086325,24.702375]}" id="NCID0EE6BG" xlink:type="simple">24.702375N, 90.086325E</named-content></named-content>, 5–13-ix-2018, M. Aftab Hossain, FFBn-316, cue-lure”, labelled as molecular voucher ms08804. Deposited at <abbrev xmlns:xlink="http://www.w3.org/1999/xlink" content-type="institution" xlink:title="University of Hawaii Insect Museum, Honolulu, HI, USA" id="ABBRID0EJ6BG" xlink:type="simple">UHIM</abbrev>. <bold>Paratypes</bold>: One male. Labelled: “Bangladesh, Tangail District, Madhupur National Park, <named-content xmlns:xlink="http://www.w3.org/1999/xlink" content-type="dwc:verbatimCoordinates" xlink:type="simple"><named-content content-type="geo-json" specific-use="{&#34;type&#34;:&#34;Point&#34;,&#34;coordinates&#34;:[90.077770,24.704048]}" id="NCID0ET6BG" xlink:type="simple">24.704048N, 90.077770E</named-content></named-content>, 5–13-ix-2018, M. Aftab Hossain, FFBn-311, cue-lure”. Deposited at <named-content xmlns:xlink="http://www.w3.org/1999/xlink" content-type="dwc:institutional_code" xlink:type="simple">WFBM</named-content>. Two males labelled: “Bangladesh, Tangail District, Madhupur National Park, <named-content xmlns:xlink="http://www.w3.org/1999/xlink" content-type="dwc:verbatimCoordinates" xlink:type="simple"><named-content content-type="geo-json" specific-use="{&#34;type&#34;:&#34;Point&#34;,&#34;coordinates&#34;:[90.078774,24.703023]}" id="NCID0EBAAI" xlink:type="simple">24.703023N, 90.078774E</named-content></named-content>, 5–13-ix-2018, M. Aftab Hossain, FFBn-312, cue-lure”, labelled as molecular vouchers ms08805 and ms08806. Deposited at <abbrev xmlns:xlink="http://www.w3.org/1999/xlink" content-type="institution" xlink:title="University of Hawaii Insect Museum, Honolulu, HI, USA" id="ABBRID0EGAAI" xlink:type="simple">UHIM</abbrev>.</p></tp:treatment-sec><tp:treatment-sec sec-type="Differential diagnosis" id="SECID0ELAAI"><title>Differential diagnosis.</title><p><italic><tp:taxon-name><tp:taxon-name-part taxon-name-part-type="genus" reg="Zeugodacus">Zeugodacus</tp:taxon-name-part> <tp:taxon-name-part taxon-name-part-type="species" reg="madhupuri">madhupuri</tp:taxon-name-part></tp:taxon-name></italic> is similar to the Indian <tp:taxon-name><tp:taxon-name-part taxon-name-part-type="genus" reg="Zeugodacus">Zeugodacus</tp:taxon-name-part> (<tp:taxon-name-part taxon-name-part-type="subgenus" reg="Sinodacus">Sinodacus</tp:taxon-name-part>) <tp:taxon-name-part taxon-name-part-type="species" reg="brevipunctatus">brevipunctatus</tp:taxon-name-part></tp:taxon-name> (David &amp; Hancock) (<xref ref-type="bibr" rid="B6">David et al. 2017</xref>), but differs in that the fuscous medial band and lateral markings on the abdomen are pale and less extensive than in <italic><tp:taxon-name><tp:taxon-name-part taxon-name-part-type="genus" reg="Zeugodacus">Z.</tp:taxon-name-part> <tp:taxon-name-part taxon-name-part-type="species" reg="brevipunctatus">brevipunctatus</tp:taxon-name-part></tp:taxon-name></italic>, dark marking on legs are fulvous rather than fuscous, and <italic><tp:taxon-name><tp:taxon-name-part taxon-name-part-type="genus" reg="Zeugodacus">Z.</tp:taxon-name-part> <tp:taxon-name-part taxon-name-part-type="species" reg="madhupuri">madhupuri</tp:taxon-name-part></tp:taxon-name></italic> consistently has two pairs of equally well-developed scutellar setae. <italic><tp:taxon-name><tp:taxon-name-part taxon-name-part-type="genus" reg="Zeugodacus">Zeugodacus</tp:taxon-name-part> <tp:taxon-name-part taxon-name-part-type="species" reg="brevipunctatus">brevipunctatus</tp:taxon-name-part></tp:taxon-name></italic>, along with most other species of <tp:taxon-name><tp:taxon-name-part taxon-name-part-type="infraspecific-rank">subgenus</tp:taxon-name-part> <tp:taxon-name-part taxon-name-part-type="subgenus" reg="Sinodacus">Sinodacus</tp:taxon-name-part></tp:taxon-name> Zia has only one pair of scutellar setae (<xref ref-type="bibr" rid="B13">Hancock and Drew 2018a</xref>).</p></tp:treatment-sec><tp:treatment-sec sec-type="Molecular diagnostics" id="SECID0E3CAI"><title>Molecular diagnostics.</title><p>We obtained <abbrev xmlns:xlink="http://www.w3.org/1999/xlink" xlink:title="Cytochrome C Oxidase I" id="ABBRID0ECDAI" xlink:type="simple">COI</abbrev>-3P sequences for three specimens, aligned them with the available <abbrev xmlns:xlink="http://www.w3.org/1999/xlink" xlink:title="Cytochrome C Oxidase I" id="ABBRID0EGDAI" xlink:type="simple">COI</abbrev>-3P sequences from <xref ref-type="bibr" rid="B30">San Jose et al. (2018a)</xref> and performed maximum likelihood analyses. The full tree is available in Supplementary material <xref ref-type="supplementary-material" rid="S2">2</xref>: Figure S2, and a subset of <italic><tp:taxon-name><tp:taxon-name-part taxon-name-part-type="genus" reg="Zeugodacus">Z.</tp:taxon-name-part> <tp:taxon-name-part taxon-name-part-type="species" reg="madhupuri">madhupuri</tp:taxon-name-part></tp:taxon-name></italic> and its closest relatives is shown in Figure <xref ref-type="fig" rid="F5">5</xref>. Based on our reference dataset, the new species is most similar to <italic><tp:taxon-name><tp:taxon-name-part taxon-name-part-type="genus" reg="Zeugodacus">Z.</tp:taxon-name-part> <tp:taxon-name-part taxon-name-part-type="species" reg="hengsawadae">hengsawadae</tp:taxon-name-part></tp:taxon-name></italic> (Drew &amp; Romig) and <italic><tp:taxon-name><tp:taxon-name-part taxon-name-part-type="genus" reg="Zeugodacus">Z.</tp:taxon-name-part> <tp:taxon-name-part taxon-name-part-type="species" reg="heinrichi">heinrichi</tp:taxon-name-part></tp:taxon-name></italic> (Hering) at around -11% pairwise distance and can be diagnosed reliably using <abbrev xmlns:xlink="http://www.w3.org/1999/xlink" xlink:title="Cytochrome C Oxidase I" id="ABBRID0EXEAI" xlink:type="simple">COI</abbrev>. Note however that <italic><tp:taxon-name><tp:taxon-name-part taxon-name-part-type="genus" reg="Zeugodacus">Zeugodacus</tp:taxon-name-part> <tp:taxon-name-part taxon-name-part-type="species" reg="brevipunctatus">brevipunctatus</tp:taxon-name-part></tp:taxon-name></italic> was not represented in our <abbrev xmlns:xlink="http://www.w3.org/1999/xlink" xlink:title="Cytochrome C Oxidase I" id="ABBRID0EGFAI" xlink:type="simple">COI</abbrev> dataset.</p><fig id="F5" position="float" orientation="portrait"><object-id xmlns:xlink="http://www.w3.org/1999/xlink" content-type="doi" xlink:type="simple">10.3897/zookeys.876.38096.figure5</object-id><object-id xmlns:xlink="http://www.w3.org/1999/xlink" content-type="arpha" xlink:type="simple">A8B7A536-2958-5675-B436-CA2A6CADD9C5</object-id><label>Figure 5.</label><caption><p>Maximum likelihood tree of <abbrev xmlns:xlink="http://www.w3.org/1999/xlink" xlink:title="Cytochrome C Oxidase I" id="ABBRID0ESFAI" xlink:type="simple">COI</abbrev>-3P sequences of <italic><tp:taxon-name><tp:taxon-name-part taxon-name-part-type="genus" reg="Zeugodacus">Zeugodacus</tp:taxon-name-part> <tp:taxon-name-part taxon-name-part-type="species" reg="madhupuri">madhupuri</tp:taxon-name-part></tp:taxon-name></italic> sp. nov. and its closest relatives in <abbrev xmlns:xlink="http://www.w3.org/1999/xlink" xlink:title="Cytochrome C Oxidase I" id="ABBRID0EBGAI" xlink:type="simple">COI</abbrev>. Taxa names include <abbrev xmlns:xlink="http://www.w3.org/1999/xlink" content-type="institution" xlink:title="University of Hawaii Insect Museum, Honolulu, HI, USA" id="ABBRID0EFGAI" xlink:type="simple">UHIM</abbrev> ‘ms’ molecular voucher numbers, GenBank accessions and ISO three letter country codes. The record of <italic><tp:taxon-name><tp:taxon-name-part taxon-name-part-type="genus" reg="Zeugodacus">Zeugodacus</tp:taxon-name-part> <tp:taxon-name-part taxon-name-part-type="species" reg="hengsawadae">hengsawadae</tp:taxon-name-part></tp:taxon-name></italic> was published as <tp:taxon-name><tp:taxon-name-part taxon-name-part-type="genus" reg="Zeugodacus">Zeugodacus</tp:taxon-name-part> <tp:taxon-name-part taxon-name-part-type="uncertainty-rank">nr.</tp:taxon-name-part> <tp:taxon-name-part taxon-name-part-type="species" reg="tau">tau</tp:taxon-name-part></tp:taxon-name> in <xref ref-type="bibr" rid="B30">San Jose et al. (2018a)</xref>. The scale bar indicates substitutions per site; values on the branches indicate ultrafast bootstrap support values and Sh-aLRT bootstrap values, respectively.</p></caption><graphic xmlns:xlink="http://www.w3.org/1999/xlink" xlink:href="zookeys-876-087-g005.jpg" position="float" orientation="portrait" xlink:type="simple" id="oo_341422.jpg"><uri content-type="original_file" xlink:type="simple">https://binary.pensoft.net/fig/341422</uri></graphic></fig></tp:treatment-sec><tp:treatment-sec sec-type="description" id="SECID0ELHAI"><title>Description of adult.</title><p><bold><italic>Head</italic></bold> (Fig. <xref ref-type="fig" rid="F6">6A, B</xref>). Vertical length 1.65–1.95 mm. Frons, of even width, 1.11–1.23 times as long as broad; fulvous with anteromedial hump covered by short red-brown hairs; orbital setae large-sized and dark fuscous and strong: one pair of superior and three pairs of inferior fronto-orbital setae present, the most anterior pairs nearly contiguous; lunule yellow. Ocellar triangle black. Vertex fuscous. Face fulvous to yellow with a broad transverse black band at mid height; length 0.58–0.75 mm. Genae fulvous, with or without a faint fuscous subocular spot; red-brown seta present. Occiput fulvous and yellow along eye margins; with two pairs of large occipital dorsal setae and lateral occipital rows with 5–8 light to dark setae. Antennae with scape, pedicel and first flagellomere fulvous and arista black (fulvous basally); length of segments: 0.20–0.25 mm; 0.25–0.35 mm; 0.83–0.93 mm.</p><p><bold><italic>Thorax</italic></bold> (Fig. <xref ref-type="fig" rid="F6">6B</xref>). Scutum fulvous with very narrow median and lateral faint fuscous longitudinal lines. Pleural areas fulvous except well-defined or faint red-brown area narrowly along anterior margin of mesopleural stripe, over most of anepimeron, and above mid coxae. Yellow markings as follows: postpronotal lobes (narrowly fulvous anteriorly); notopleura (notopleural callus); broad mesopleural (anepisternal) stripe, reaching level of anterior notopleural seta dorsally, continuing to katepisternum as a broad transverse spot, anterior margin straight or slightly convex; anatergite (with or without posterior margin narrowly red-brown); anterior 75% of katatergite (remainder fulvous); a narrow medial postsutural vitta and two narrow lateral postsutural vittae tapering posteriorly ending before or faintly reaching intra-alar setae, and prolonged narrowly anteriorly beyond notopleural suture. Postnotum fulvous. Scutellum yellow except for very narrow black basal band. Setae: four scutellar (both pairs well developed); prescutellar absent; one intraalar; one posterior supraalar; anterior supraalar absent; one mesopleural; two notopleural; four scapular; all setae well developed and red-brown. A weakly to well-developed postpronotal seta present in some specimens.</p><fig id="F6" position="float" orientation="portrait"><object-id xmlns:xlink="http://www.w3.org/1999/xlink" content-type="doi" xlink:type="simple">10.3897/zookeys.876.38096.figure6</object-id><object-id xmlns:xlink="http://www.w3.org/1999/xlink" content-type="arpha" xlink:type="simple">33C4F67A-E8DC-5CFD-B3F6-90CD562272EB</object-id><label>Figure 6.</label><caption><p><italic><tp:taxon-name><tp:taxon-name-part taxon-name-part-type="genus" reg="Zeugodacus">Zeugodacus</tp:taxon-name-part> <tp:taxon-name-part taxon-name-part-type="species" reg="madhupuri">madhupuri</tp:taxon-name-part></tp:taxon-name></italic><bold>sp. nov.</bold><bold>A</bold> head <bold>B</bold> head and scutum <bold>C–D</bold> abdomen.</p></caption><graphic xmlns:xlink="http://www.w3.org/1999/xlink" xlink:href="zookeys-876-087-g006.jpg" position="float" orientation="portrait" xlink:type="simple" id="oo_341423.jpg"><uri content-type="original_file" xlink:type="simple">https://binary.pensoft.net/fig/341423</uri></graphic></fig><p><bold><italic>Legs</italic></bold> (Fig. <xref ref-type="fig" rid="F7">7B</xref>). Fore coxae basally and posteriorly dark fuscous and anteroapically fulvous. Mid and hind coxae predominantly dark fuscous. Trochanters fulvous. Femora fulvous, with basal half of mid femora and three-fifths of hind femora yellow; tibiae fulvous with apical black spur on mid tibiae; tarsi fulvous to yellow.</p><p><bold><italic>Wings</italic></bold> (Fig. <xref ref-type="fig" rid="F7">7A</xref>). Length 6.78–7.78 mm; basal costal (bc) and costal (c) cells fuscous; microtrichia in outer corner of cell costal only; remainder of wings with a pale fulvous tint except fuscous subcostal cell, broad fuscous costal band overlapping confluent with R<sub>4+5</sub>, a large dark fuscous apical spot from apex of R<sub>2+3</sub>, and englobing apical portions of veins R<sub>4+5</sub> and M (from interception with dm-cu), a broad fuscous anal streak ending at apex of A<sub>1</sub> + CuA<sub>2</sub>; dense aggregation of microtrichia around A<sub>1</sub> + CuA<sub>2</sub>; supernumerary lobe well developed.</p><p><bold><italic>Abdomen</italic></bold> (Figs <xref ref-type="fig" rid="F6">6C, D</xref>, <xref ref-type="fig" rid="F7">7C</xref>). Elongate oval and petiolate; terga free; pecten present on tergum III; posterior lobe of surstylus long (Fig. <xref ref-type="fig" rid="F7">7C</xref>); abdominal sternum V with a shallow concavity on posterior margin. Tergum I as long as wide and sterna I and II longer than wide. Tergum I fulvous with apical margin narrowly yellow. Tergum II yellow with a median fulvous heart-shaped marking with an inner anteromedial fuscous marking. Terga III–V fulvous with fuscous along basal margin of tergum III, a narrow median longitudinal band reaching apex of tergum V, narrowly along lateral margins of terga III–IV, and as broad lateral markings on tergum V, anterior to ceromata, and with pale fulvous along base of tergum IV and on tergum V medially, anterior to ceromata (shining spots), which are also pale fulvous.</p></tp:treatment-sec><tp:treatment-sec sec-type="etymology" id="SECID0E3KAI"><title>Etymology.</title><p>The species name is an adjective that refers to the Madhupur National Park, where all specimens were collected.</p><fig id="F7" position="float" orientation="portrait"><object-id xmlns:xlink="http://www.w3.org/1999/xlink" content-type="doi" xlink:type="simple">10.3897/zookeys.876.38096.figure7</object-id><object-id xmlns:xlink="http://www.w3.org/1999/xlink" content-type="arpha" xlink:type="simple">447A7381-0E15-5969-8B79-7B465B056B50</object-id><label>Figure 7.</label><caption><p><italic><tp:taxon-name><tp:taxon-name-part taxon-name-part-type="genus" reg="Zeugodacus">Zeugodacus</tp:taxon-name-part> <tp:taxon-name-part taxon-name-part-type="species" reg="madhupuri">madhupuri</tp:taxon-name-part></tp:taxon-name></italic> sp. nov. <bold>A</bold> wing <bold>B</bold> lateral view <bold>C</bold> terminal abdominal segment.</p></caption><graphic xmlns:xlink="http://www.w3.org/1999/xlink" xlink:href="zookeys-876-087-g007.jpg" position="float" orientation="portrait" xlink:type="simple" id="oo_341424.jpg"><uri content-type="original_file" xlink:type="simple">https://binary.pensoft.net/fig/341424</uri></graphic></fig></tp:treatment-sec><tp:treatment-sec><!--Section generated to contain objects referenced in tp:taxon-treatment.--><supplementary-material xmlns:xlink="http://www.w3.org/1999/xlink" id="S2" position="float" orientation="portrait" xlink:type="simple"><object-id content-type="doi" xlink:type="simple">10.3897/zookeys.876.38096.suppl2</object-id><object-id content-type="arpha" xlink:type="simple">59230102-C9CA-54DB-AAFD-058BCCF6CE15</object-id><label>Supplementary material 2</label><p>Figure S2</p><p>Data type: statistical data</p><p>Explanation note: Maximum likelihood tree based on cytochrome c oxidase I sequences from (San Jose et al. 2018) with newly generated <italic><tp:taxon-name><tp:taxon-name-part taxon-name-part-type="genus" reg="Zeugodacus">Zeugodacus</tp:taxon-name-part> <tp:taxon-name-part taxon-name-part-type="species" reg="madhupuri">madhupuri</tp:taxon-name-part></tp:taxon-name></italic> sequences added, taxa names colored orange.</p><media xlink:href="zookeys-876-087-s002.pdf" mimetype="application" mime-subtype="pdf" position="float" orientation="portrait" xlink:type="simple" id="oo_341427.pdf"><uri content-type="original_file" xlink:type="simple">https://binary.pensoft.net/file/341427</uri></media><permissions><license xlink:type="simple"><license-p>This dataset is made available under the Open Database License (http://opendatacommons.org/licenses/odbl/1.0/). The Open Database License (ODbL) is a license agreement intended to allow users to freely share, modify, and use this Dataset while maintaining this same freedom for others, provided that the original source and author(s) are credited.</license-p></license></permissions><attrib specific-use="authors">Luc Leblanc, M. Aftab Hossain, Camiel Doorenweerd, Shakil Ahmed Khan, Mahfuza Momen, Michael San Jose, Daniel Rubinoff</attrib></supplementary-material></tp:treatment-sec><ref-list><ref id="B6"><mixed-citation xmlns:xlink="http://www.w3.org/1999/xlink" xlink:type="simple"><person-group><name name-style="western"><surname>David</surname><given-names>KJ</given-names></name><name name-style="western"><surname>Hancock</surname><given-names>DL</given-names></name><name name-style="western"><surname>Singh</surname><given-names>SK</given-names></name><name name-style="western"><surname>Ramani</surname><given-names>S</given-names></name><name name-style="western"><surname>Behere</surname><given-names>GT</given-names></name><name name-style="western"><surname>Salini</surname><given-names>S</given-names></name></person-group> (<year>2017</year>) <article-title>New species, new records and updated subgeneric key of <italic><tp:taxon-name><tp:taxon-name-part taxon-name-part-type="genus">Bactrocera</tp:taxon-name-part></tp:taxon-name></italic> Macquart (<tp:taxon-name><tp:taxon-name-part taxon-name-part-type="order">Diptera</tp:taxon-name-part></tp:taxon-name>: <tp:taxon-name><tp:taxon-name-part taxon-name-part-type="family">Tephritidae</tp:taxon-name-part></tp:taxon-name>: <tp:taxon-name><tp:taxon-name-part taxon-name-part-type="subfamily">Dacinae</tp:taxon-name-part></tp:taxon-name>: <tp:taxon-name><tp:taxon-name-part taxon-name-part-type="tribe">Dacini</tp:taxon-name-part></tp:taxon-name>) from India.</article-title><source>Zootaxa</source><volume>4272</volume>: <fpage>386</fpage>–<lpage>400</lpage>. <ext-link xlink:type="simple" ext-link-type="doi" xlink:href="10.11646/zootaxa.4272.3.4">https://doi.org/10.11646/zootaxa.4272.3.4</ext-link></mixed-citation></ref><ref id="B13"><mixed-citation xmlns:xlink="http://www.w3.org/1999/xlink" xlink:type="simple"><person-group><name name-style="western"><surname>Hancock</surname><given-names>DL</given-names></name><name name-style="western"><surname>Drew</surname><given-names>RAI</given-names></name></person-group> (<year>2018a</year>) <article-title>A review of the subgenera <italic><tp:taxon-name><tp:taxon-name-part taxon-name-part-type="genus">Asiadacus</tp:taxon-name-part></tp:taxon-name></italic> Perkins, <italic><tp:taxon-name><tp:taxon-name-part taxon-name-part-type="genus">Diplodacus</tp:taxon-name-part></tp:taxon-name></italic> May, <italic><tp:taxon-name><tp:taxon-name-part taxon-name-part-type="genus">Hemigynmodacus</tp:taxon-name-part></tp:taxon-name></italic> Hardy, <italic><tp:taxon-name><tp:taxon-name-part taxon-name-part-type="genus">Niuginidacus</tp:taxon-name-part></tp:taxon-name></italic> Drew., <italic><tp:taxon-name><tp:taxon-name-part taxon-name-part-type="genus">Papuodacus</tp:taxon-name-part></tp:taxon-name></italic> Drew and <italic><tp:taxon-name><tp:taxon-name-part taxon-name-part-type="genus">Sinodacus</tp:taxon-name-part></tp:taxon-name></italic> Zia of <italic><tp:taxon-name><tp:taxon-name-part taxon-name-part-type="genus">Bactrocera</tp:taxon-name-part></tp:taxon-name></italic> Macquart (<tp:taxon-name><tp:taxon-name-part taxon-name-part-type="order">Diptera</tp:taxon-name-part></tp:taxon-name>: <tp:taxon-name><tp:taxon-name-part taxon-name-part-type="family">Tephritidae</tp:taxon-name-part></tp:taxon-name>: <tp:taxon-name><tp:taxon-name-part taxon-name-part-type="subfamily">Dacinae</tp:taxon-name-part></tp:taxon-name>).</article-title><source>Australian Entomologist</source><volume>45</volume>: <fpage>181</fpage>–<lpage>208</lpage>.</mixed-citation></ref><ref id="B30"><mixed-citation xmlns:xlink="http://www.w3.org/1999/xlink" xlink:type="simple"><person-group><name name-style="western"><surname>San Jose</surname><given-names>M</given-names></name><name name-style="western"><surname>Doorenweerd</surname><given-names>C</given-names></name><name name-style="western"><surname>Leblanc</surname><given-names>L</given-names></name><name name-style="western"><surname>Barr</surname><given-names>N</given-names></name><name name-style="western"><surname>Geib</surname><given-names>SM</given-names></name><name name-style="western"><surname>Rubinoff</surname><given-names>D</given-names></name></person-group> (<year>2018a</year>) <article-title>Incongruence between molecules and morphology: A seven-gene phylogeny of <tp:taxon-name><tp:taxon-name-part taxon-name-part-type="tribe">Dacini</tp:taxon-name-part></tp:taxon-name> fruit flies paves the way for reclassification (<tp:taxon-name><tp:taxon-name-part taxon-name-part-type="order">Diptera</tp:taxon-name-part></tp:taxon-name>: <tp:taxon-name><tp:taxon-name-part taxon-name-part-type="family">Tephritidae</tp:taxon-name-part></tp:taxon-name>).</article-title><source>Molecular Phylogenetics and Evolution</source><volume>121</volume>: <fpage>139</fpage>–<lpage>149</lpage>. <ext-link xlink:type="simple" ext-link-type="doi" xlink:href="10.1016/j.ympev.2017.12.001">https://doi.org/10.1016/j.ympev.2017.12.001</ext-link></mixed-citation></ref></ref-list></tp:taxon-treatment>
